# Supplementary material for: A Systems Perspective: How Social–Ecological Networks Can Improve Our Understanding and Management of Biological Invasions
Source: Bioscience. 2025 Dec 4;76(2):127–46. doi: 10.1093/biosci/biaf174 (PMC12856202; doi:10.1093/biosci/biaf174)
Supplement: biaf174_Supplemental_Files [file biaf174_supplemental_files.zip]

Archive with 3 entries (3 files):
- Supplement 1 - Glossary_r1.docx
- Supplement 2 - Literature search_r1.docx
- Supplement 3 - Illustrative example_r1.docx
